# Supplementary material for: TiO2–Alginate–Chitosan-Based Composites for Skin Tissue Engineering Applications
Source: Gels. 2024 May 22;10(6):358. doi: 10.3390/gels10060358 (PMC11203036; doi:10.3390/gels10060358)
Supplement: Supplementary file 1 [file gels-10-00358-s001.zip]

Archive with 1 entries (1 files):
- gels-2983075-supplementary.pdf
